# Supplementary material for: Efficacy and Safety of Cryoablation in Barrett’s Esophagus and Comparison with Radiofrequency Ablation: A Meta-Analysis
Source: Cancers (Basel). 2024 Aug 23;16(17):2937. doi: 10.3390/cancers16172937 (PMC11394299; doi:10.3390/cancers16172937)
Supplement: Supplementary file 1 [file cancers-16-02937-s001.zip]

Archive with 1 entries (1 files):
- cancers-3143246-supplementary.pdf
